# Supplementary material for: CD3, CD8, IFN-γ, tumor and stroma inflammatory cells as prognostic indicators for surgically resected SCLC: evidences from a 10-year retrospective study and immunohistochemical analysis
Source: Clin Exp Med. 2024 May 15;24(1):99. doi: 10.1007/s10238-024-01329-9 (PMC11096253; doi:10.1007/s10238-024-01329-9)
Supplement: Supplementary file 1 — Supplementary file1 (XLSX 25 KB) [file 10238_2024_1329_MOESM1_ESM.xlsx]

## Sheet: Clinicopathological features
No	OS	Status	Gender	Age	Smoking history	Concomitant disease	pT	pN	pTNM	Extent of resection	Tumor localization	Pathological subtype	R0 resection	Endobronchial cancer thrombus	Postoperative therapy
1	54.0667	0	Male	≤65	No	No	pT2	pN2	III	Lobectomy	Right lung	Pure	Yes	No	Uncomplete		Variable	Number(%)
2	53.5	0	Female	＞65	No	Yes	pT1	pN2	III	Lobectomy	Right lung	Pure	Yes	No	Uncomplete		Gender
3	23	1	Female	≤65	No	No	pT2	pN2	III	Lobectomy	Left lung	Pure	Yes	No	Complete		Female	34 (19.21)
4	72.8333	0	Male	＞65	Yes	No	pT2	pN0	I	Lobectomy	Right lung	Pure	Yes	Yes	Complete		Male	143 (80.79)
5	35.0333	1	Male	≤65	No	No	pT2	pN1	I	Segmentectomy	Right lung	Pure	Yes	No	Uncomplete		Age
6	71	0	Male	≤65	Yes	No	pT2	pN2	III	Lobectomy	Left lung	Pure	Yes	No	Complete		≤65	87 (49.15)
7	15.5333	1	Male	＞65	Yes	No	pT4	pN0	III	Lobectomy	Left lung	Pure	Yes	No	Uncomplete		＞65	90 (50.85)
8	70.5	0	Male	≤65	Yes	Yes	pT4	pN1	III	Lobectomy	Right lung	Pure	Yes	No	Complete		Smoking history
9	18.7	1	Male	≤65	No	Yes	pT1	pN2	III	Lobectomy	Right lung	Pure	Yes	No	Uncomplete		Never smoker	81 (45.76)
10	6.86667	1	Male	＞65	No	No	pT3	pN0	III	Lobectomy	Left lung	Pure	Yes	No	Complete		Ever smoker	96 (54.24)
11	37.4333	0	Male	＞65	No	No	pT4	pN0	III	Lobectomy	Right lung	Combined	Yes	No	Complete		Concomitant disease
12	66.6667	0	Male	≤65	Yes	No	pT2	pN0	I	Lobectomy	Right lung	Pure	Yes	No	Complete		No	68 (38.42)
13	6.63333	1	Male	≤65	No	No	pT2	pN2	III	Lobectomy	Left lung	Combined	Yes	No	Uncomplete		Yes	109 (61.58)
14	66.2	0	Male	≤65	Yes	No	pT1	pN0	I	Lobectomy	Left lung	Pure	Yes	No	Complete		pT
15	18.0667	0	Female	≤65	No	No	pT3	pN0	III	Lobectomy	Right lung	Combined	Yes	No	Uncomplete		pT1	86 (48.59)
16	65.2667	0	Female	＞65	No	No	pT1	pN0	I	Lobectomy	Right lung	Pure	Yes	No	Complete		pT2	54 (30.51)
17	40.3	1	Male	≤65	Yes	Yes	pT3	pN2	III	Lobectomy	Left lung	Pure	Yes	No	Complete		pT3	21 (11.86)
18	64.4333	0	Male	＞65	No	No	pT1	pN1	II	Lobectomy	Left lung	Pure	Yes	No	Complete		pT4	16 (9.04)
19	30.9333	1	Male	＞65	No	No	pT1	pN0	I	Lobectomy	Left lung	Pure	Yes	No	Uncomplete		pN
20	26.9	1	Male	＞65	Yes	No	pT1	pN2	III	Lobectomy	Right lung	Pure	No	No	Uncomplete		pN0	90 (50.85)
21	13.0667	1	Male	＞65	No	Yes	pT4	pN2	III	Lobectomy	Right lung	Combined	Yes	No	Uncomplete		pN1	34 (19.21)
22	10.7	1	Male	≤65	Yes	No	pT1	pN2	III	Lobectomy	Right lung	Pure	Yes	No	Uncomplete		pN2	53 (29.94)
23	19.8333	1	Male	≤65	Yes	No	pT2	pN2	III	Lobectomy	Right lung	Combined	Yes	No	Uncomplete		pTNM
24	61.9	0	Male	＞65	Yes	No	pT1	pN0	I	Lobectomy	Left lung	Pure	Yes	No	Uncomplete		I	70 (39.55)
25	60.2667	0	Male	＞65	No	No	pT3	pN0	II	Lobectomy	Left lung	Pure	Yes	No	Uncomplete		II	39 (22.03)
26	18	0	Male	≤65	Yes	No	pT2	pN2	III	Lobectomy	Right lung	Pure	Yes	No	Complete		III	68 (38.42)
27	0.666667	1	Male	＞65	No	No	pT1	pN2	III	Lobectomy	Right lung	Pure	No	No	Uncomplete		Extent of resection
28	10.9	1	Male	＞65	Yes	No	pT1	pN1	II	Lobectomy	Right lung	Pure	Yes	No	Uncomplete		Segmentectomy	6 (3.39)
29	15.3	1	Male	＞65	No	Yes	pT1	pN0	I	Lobectomy	Right lung	Pure	Yes	No	Uncomplete		Lobectomy	169 (95.48)
30	57.1333	0	Male	≤65	No	Yes	pT1	pN0	I	Lobectomy	Right lung	Combined	Yes	No	Complete		Pneumonectomy	2 (1.13)
31	56.1667	0	Male	＞65	Yes	No	pT1	pN0	I	Lobectomy	Right lung	Pure	Yes	No	Uncomplete		Tumor localization
32	16.7667	1	Male	≤65	No	Yes	pT3	pN2	III	Lobectomy	Right lung	Pure	Yes	No	Uncomplete		Left lung	86 (48.59)
33	26.5333	1	Male	≤65	Yes	No	pT1	pN0	I	Lobectomy	Left lung	Pure	Yes	No	Complete		Right lung	91 (51.41)
34	16.5667	0	Male	≤65	No	Yes	pT1	pN2	III	Lobectomy	Left lung	Pure	Yes	No	Complete		Pathological subtype
35	34.6	0	Male	＞65	No	Yes	pT4	pN0	III	Lobectomy	Left lung	Pure	Yes	No	Uncomplete		Pure	148 (83.62)
36	51.8667	0	Male	≤65	Yes	No	pT1	pN0	I	Lobectomy	Left lung	Pure	Yes	No	Complete		Combined	29 (16.38)
37	6.83333	1	Male	≤65	Yes	No	pT2	pN1	II	Lobectomy	Left lung	Pure	Yes	No	Uncomplete		R0 resection
38	36.5	0	Male	≤65	Yes	No	pT1	pN1	II	Lobectomy	Left lung	Pure	Yes	No	Uncomplete		No	172 (97.18)
39	1.6	1	Male	＞65	No	No	pT4	pN0	III	Lobectomy	Left lung	Pure	Yes	No	Uncomplete		Yes	5 (2.82)
40	50.6667	0	Female	＞65	No	No	pT1	pN1	II	Lobectomy	Right lung	Pure	Yes	No	Complete		Endobronchial cancer thrombus
41	49.7333	0	Male	≤65	Yes	Yes	pT2	pN0	I	Lobectomy	Left lung	Pure	Yes	No	Complete		No	169 (95.48)
42	48.9667	0	Female	≤65	No	Yes	pT1	pN0	I	Lobectomy	Right lung	Pure	Yes	No	Complete		Yes	8 (4.52)
43	48.8	1	Female	≤65	No	Yes	pT1	pN0	I	Lobectomy	Left lung	Pure	Yes	No	Uncomplete		Postoperative therapy
44	0.533333	1	Male	＞65	No	Yes	pT1	pN2	III	Lobectomy	Left lung	Pure	Yes	No	Uncomplete		Complete	80 (54.20)
45	0.9	1	Male	＞65	No	No	pT3	pN0	II	Lobectomy	Left lung	Pure	Yes	No	Uncomplete		Uncomplete	97 (45.80)
46	23.6667	1	Male	≤65	Yes	No	pT4	pN0	I	Lobectomy	Left lung	Combined	No	No	Uncomplete
47	46.4333	0	Male	＞65	Yes	No	pT1	pN0	I	Lobectomy	Left lung	Pure	Yes	No	Uncomplete
48	45.7667	0	Male	≤65	Yes	Yes	pT1	pN2	III	Lobectomy	Left lung	Pure	Yes	Yes	Complete
49	45.0333	0	Male	＞65	Yes	Yes	pT1	pN0	I	Lobectomy	Left lung	Pure	Yes	No	Complete
50	44.8	0	Male	＞65	No	No	pT2	pN1	II	Lobectomy	Right lung	Combined	Yes	No	Uncomplete
51	29.2	0	Male	≤65	Yes	No	pT4	pN0	III	Lobectomy	Left lung	Pure	Yes	No	Complete
52	44.1667	0	Male	≤65	Yes	No	pT3	pN0	II	Lobectomy	Right lung	Pure	Yes	No	Complete
53	42.8333	0	Male	≤65	Yes	No	pT1	pN1	II	Lobectomy	Right lung	Combined	Yes	No	Uncomplete
54	42.5667	0	Male	＞65	Yes	No	pT2	pN0	I	Lobectomy	Right lung	Pure	Yes	No	Uncomplete
55	13.4667	1	Female	≤65	No	Yes	pT2	pN2	III	Lobectomy	Left lung	Pure	Yes	No	Uncomplete
56	41.3	0	Male	≤65	No	Yes	pT1	pN0	I	Lobectomy	Left lung	Pure	Yes	No	Uncomplete
57	41.1	0	Male	＞65	No	Yes	pT1	pN0	I	Lobectomy	Right lung	Pure	Yes	No	Uncomplete
58	40.9	0	Male	＞65	Yes	No	pT1	pN1	II	Lobectomy	Left lung	Combined	Yes	No	Uncomplete
59	39.1	0	Female	＞65	No	No	pT1	pN0	I	Lobectomy	Right lung	Pure	Yes	No	Uncomplete
60	39.1	0	Female	≤65	No	No	pT1	pN2	III	Lobectomy	Right lung	Pure	Yes	No	Complete
61	8.36667	1	Female	≤65	No	No	pT4	pN2	III	Lobectomy	Right lung	Pure	Yes	No	Uncomplete
62	38.7667	0	Male	≤65	Yes	Yes	pT2	pN0	II	Lobectomy	Right lung	Pure	No	No	Complete
63	19.8667	0	Male	＞65	Yes	No	pT2	pN2	III	Lobectomy	Right lung	Pure	Yes	No	Uncomplete
64	38.4333	0	Male	≤65	No	No	pT1	pN0	I	Lobectomy	Left lung	Pure	Yes	No	Complete
65	38.3333	0	Male	≤65	Yes	Yes	pT1	pN0	I	Lobectomy	Left lung	Pure	Yes	No	Uncomplete
66	38.2667	0	Male	≤65	Yes	No	pT2	pN1	II	Lobectomy	Right lung	Pure	Yes	No	Complete
67	38.2	0	Male	＞65	Yes	Yes	pT2	pN1	II	Lobectomy	Left lung	Pure	Yes	No	Complete
68	38.0333	0	Female	＞65	No	Yes	pT2	pN0	I	Lobectomy	Right lung	Combined	Yes	No	Complete
69	37.8333	0	Male	≤65	Yes	No	pT1	pN1	II	Lobectomy	Left lung	Pure	Yes	No	Complete
70	3.5	1	Female	＞65	Yes	No	pT4	pN1	III	Lobectomy	Left lung	Pure	Yes	No	Uncomplete
71	18.7333	0	Female	＞65	No	No	pT1	pN0	I	Lobectomy	Right lung	Pure	Yes	No	Uncomplete
72	17.6667	1	Male	≤65	Yes	No	pT3	pN2	III	Lobectomy	Right lung	Pure	Yes	No	Complete
73	37.1667	0	Male	＞65	Yes	No	pT1	pN0	I	Lobectomy	Right lung	Combined	Yes	No	Uncomplete
74	36.7	0	Male	≤65	Yes	No	pT1	pN0	I	Lobectomy	Right lung	Combined	Yes	No	Complete
75	36.4333	0	Female	≤65	No	Yes	pT1	pN0	I	Lobectomy	Right lung	Pure	Yes	No	Uncomplete
76	35.2	0	Male	≤65	Yes	No	pT3	pN1	III	Lobectomy	Left lung	Pure	Yes	No	Complete
77	34.6667	0	Male	≤65	No	Yes	pT1	pN0	I	Lobectomy	Left lung	Pure	Yes	No	Complete
78	34.4667	0	Male	＞65	Yes	Yes	pT1	pN0	I	Segmentectomy	Left lung	Pure	Yes	No	Uncomplete
79	32.9333	1	Male	＞65	Yes	No	pT2	pN2	III	Lobectomy	Left lung	Pure	Yes	No	Complete
80	33.4333	0	Male	＞65	No	Yes	pT1	pN0	I	Lobectomy	Right lung	Pure	Yes	Yes	Complete
81	33.1333	0	Male	≤65	No	Yes	pT1	pN0	I	Lobectomy	Right lung	Pure	Yes	No	Complete
82	17.9	1	Male	＞65	Yes	Yes	pT2	pN0	I	Lobectomy	Left lung	Pure	Yes	No	Uncomplete
83	14.1667	0	Male	≤65	Yes	No	pT1	pN2	III	Lobectomy	Left lung	Pure	Yes	No	Complete
84	13.5	1	Female	≤65	No	No	pT3	pN2	III	Lobectomy	Right lung	Pure	Yes	No	Complete
85	94.5333	0	Male	＞65	No	No	pT1	pN0	I	Lobectomy	Left lung	Pure	Yes	No	Complete
86	45.3	1	Male	≤65	No	Yes	pT2	pN2	III	Lobectomy	Right lung	Pure	Yes	No	Uncomplete
87	17.7667	0	Female	≤65	No	Yes	pT2	pN2	III	Lobectomy	Right lung	Pure	Yes	No	Uncomplete
88	26.8	1	Male	≤65	Yes	No	pT1	pN0	I	Lobectomy	Right lung	Combined	Yes	No	Complete
89	57.7333	1	Male	＞65	Yes	No	pT1	pN0	I	Lobectomy	Right lung	Pure	Yes	No	Complete
90	80.0333	0	Male	＞65	No	Yes	pT1	pN0	I	Lobectomy	Right lung	Pure	Yes	No	Complete
91	22.2667	1	Male	＞65	No	Yes	pT2	pN0	II	Segmentectomy	Right lung	Pure	Yes	No	Complete
92	11.0333	1	Male	≤65	Yes	No	pT4	pN1	III	Pneumonectomy	Left lung	Combined	Yes	No	Uncomplete
93	3.86667	1	Male	＞65	No	Yes	pT3	pN1	III	Lobectomy	Right lung	Pure	Yes	No	Uncomplete
94	79.1	0	Male	≤65	No	Yes	pT1	pN0	I	Lobectomy	Left lung	Pure	Yes	No	Complete
95	9.4	1	Male	＞65	Yes	No	pT3	pN2	III	Lobectomy	Right lung	Combined	Yes	No	Uncomplete
96	9.16667	1	Male	＞65	Yes	No	pT3	pN0	II	Lobectomy	Right lung	Pure	Yes	No	Uncomplete
97	18.4333	1	Male	≤65	Yes	No	pT2	pN2	III	Lobectomy	Left lung	Pure	Yes	No	Uncomplete
98	73.2	0	Male	＞65	Yes	No	pT1	pN2	III	Segmentectomy	Left lung	Pure	Yes	No	Complete
99	38.4	1	Female	≤65	No	No	pT2	pN0	II	Lobectomy	Left lung	Pure	Yes	Yes	Complete
100	71.5667	0	Male	＞65	Yes	No	pT1	pN0	I	Lobectomy	Right lung	Pure	Yes	No	Uncomplete
101	7.23333	1	Male	＞65	Yes	No	pT1	pN0	I	Lobectomy	Right lung	Pure	Yes	No	Uncomplete
102	3.53333	1	Female	＞65	No	No	pT3	pN2	III	Lobectomy	Left lung	Pure	Yes	Yes	Uncomplete
103	28.7	1	Male	≤65	No	No	pT1	pN0	I	Lobectomy	Left lung	Pure	Yes	No	Complete
104	5.03333	1	Male	＞65	Yes	Yes	pT2	pN2	III	Lobectomy	Right lung	Pure	Yes	Yes	Uncomplete
105	63.2333	0	Male	＞65	No	Yes	pT1	pN0	I	Lobectomy	Right lung	Combined	Yes	No	Complete
106	62.6	0	Male	≤65	Yes	No	pT1	pN0	I	Lobectomy	Right lung	Pure	Yes	No	Complete
107	40.1333	1	Male	＞65	No	No	pT1	pN0	I	Lobectomy	Right lung	Pure	Yes	No	Uncomplete
108	80.2333	0	Male	＞65	Yes	Yes	pT1	pN0	I	Lobectomy	Right lung	Pure	Yes	No	Complete
109	14.8667	1	Male	≤65	No	No	pT4	pN2	III	Lobectomy	Left lung	Pure	Yes	No	Uncomplete
110	70.2333	1	Male	＞65	Yes	No	pT2	pN1	II	Lobectomy	Left lung	Pure	Yes	No	Complete
111	133.267	0	Male	＞65	Yes	Yes	pT2	pN0	II	Lobectomy	Right lung	Combined	Yes	No	Complete
112	23.3333	1	Male	＞65	Yes	No	pT4	pN2	III	Lobectomy	Right lung	Pure	Yes	Yes	Uncomplete
113	18.8667	1	Male	≤65	Yes	Yes	pT4	pN2	III	Lobectomy	Left lung	Pure	Yes	No	Uncomplete
114	17.7	1	Male	＞65	Yes	No	pT2	pN0	II	Lobectomy	Left lung	Pure	Yes	No	Uncomplete
115	116.867	0	Female	≤65	No	No	pT2	pN1	II	Lobectomy	Left lung	Pure	Yes	No	Complete
116	65.5667	1	Male	≤65	Yes	No	pT2	pN2	III	Lobectomy	Right lung	Pure	Yes	No	Complete
117	115.567	0	Male	≤65	Yes	Yes	pT4	pN1	III	Lobectomy	Right lung	Pure	Yes	No	Complete
118	112.533	0	Male	≤65	Yes	No	pT1	pN1	II	Lobectomy	Left lung	Pure	Yes	No	Complete
119	36	1	Male	≤65	Yes	No	pT1	pN0	I	Lobectomy	Right lung	Combined	Yes	No	Complete
120	7.13333	1	Male	＞65	Yes	No	pT3	pN2	III	Lobectomy	Right lung	Combined	Yes	No	Uncomplete
121	15.5	1	Female	＞65	No	Yes	pT1	pN0	I	Lobectomy	Right lung	Pure	Yes	No	Complete
122	57.1667	0	Male	＞65	Yes	No	pT3	pN0	II	Lobectomy	Left lung	Combined	Yes	No	Uncomplete
123	56.2333	0	Male	≤65	Yes	No	pT1	pN0	I	Lobectomy	Right lung	Pure	Yes	No	Uncomplete
124	10.0333	1	Male	≤65	Yes	Yes	pT1	pN1	II	Lobectomy	Right lung	Pure	Yes	No	Uncomplete
125	52.6667	0	Male	＞65	No	Yes	pT2	pN0	II	Lobectomy	Left lung	Pure	Yes	No	Uncomplete
126	52.2333	0	Male	＞65	No	Yes	pT1	pN0	I	Lobectomy	Left lung	Pure	Yes	No	Complete
127	51.7667	0	Male	＞65	Yes	No	pT1	pN0	I	Lobectomy	Right lung	Pure	Yes	No	Uncomplete
128	19.4333	1	Male	≤65	No	Yes	pT2	pN2	III	Lobectomy	Right lung	Pure	Yes	No	Uncomplete
129	70.3333	1	Female	≤65	No	No	pT1	pN0	I	Lobectomy	Left lung	Pure	Yes	No	Uncomplete
130	79.5333	1	Male	＞65	Yes	No	pT2	pN0	II	Lobectomy	Right lung	Combined	Yes	No	Uncomplete
131	151.167	0	Male	＞65	No	Yes	pT1	pN1	I	Lobectomy	Left lung	Pure	Yes	No	Complete
132	38.8333	1	Male	≤65	Yes	No	pT1	pN0	I	Pneumonectomy	Left lung	Pure	Yes	No	Complete
133	81.2667	1	Male	≤65	No	Yes	pT2	pN1	II	Lobectomy	Right lung	Combined	Yes	No	Uncomplete
134	32.2333	1	Male	≤65	Yes	No	pT1	pN0	I	Lobectomy	Left lung	Pure	Yes	No	Complete
135	100.067	0	Male	≤65	Yes	Yes	pT2	pN0	I	Lobectomy	Left lung	Pure	Yes	No	Uncomplete
136	98.9	0	Male	＞65	Yes	No	pT1	pN0	I	Lobectomy	Left lung	Pure	Yes	No	Uncomplete
137	32.8667	1	Male	＞65	Yes	No	pT2	pN0	I	Lobectomy	Left lung	Pure	Yes	No	Uncomplete
138	77.7667	0	Female	≤65	No	Yes	pT1	pN1	II	Lobectomy	Left lung	Pure	Yes	No	Complete
139	46.3667	1	Female	≤65	No	No	pT2	pN0	I	Lobectomy	Left lung	Pure	Yes	No	Uncomplete
140	7.4	0	Male	＞65	Yes	No	pT1	pN2	III	Lobectomy	Right lung	Pure	Yes	No	Uncomplete
141	55.1667	1	Male	≤65	No	No	pT1	pN0	I	Lobectomy	Left lung	Pure	Yes	No	Uncomplete
142	107.533	1	Male	≤65	Yes	No	pT2	pN2	III	Lobectomy	Left lung	Pure	Yes	No	Uncomplete
143	72.6667	1	Male	＞65	Yes	Yes	pT1	pN1	II	Lobectomy	Right lung	Pure	Yes	No	Uncomplete
144	46.4333	1	Male	≤65	Yes	Yes	pT2	pN2	III	Lobectomy	Right lung	Pure	Yes	No	Uncomplete
145	95.7333	1	Male	≤65	No	No	pT2	pN2	III	Lobectomy	Left lung	Pure	Yes	No	Complete
146	75.5667	1	Male	≤65	Yes	No	pT2	pN0	I	Lobectomy	Right lung	Pure	Yes	No	Complete
147	52	1	Male	≤65	No	Yes	pT2	pN1	II	Lobectomy	Right lung	Pure	Yes	No	Uncomplete
148	49.3	1	Female	≤65	No	No	pT2	pN2	III	Lobectomy	Left lung	Pure	Yes	No	Complete
149	131.167	0	Male	≤65	Yes	Yes	pT2	pN2	III	Lobectomy	Right lung	Pure	Yes	No	Complete
150	129.667	0	Male	≤65	Yes	No	pT2	pN0	II	Lobectomy	Left lung	Pure	Yes	No	Complete
151	128.3	0	Female	≤65	No	No	pT4	pN0	III	Lobectomy	Right lung	Pure	Yes	No	Complete
152	127.3	0	Male	≤65	Yes	No	pT3	pN0	II	Lobectomy	Right lung	Pure	Yes	No	Complete
153	126.967	0	Male	≤65	No	Yes	pT3	pN2	III	Lobectomy	Left lung	Pure	Yes	No	Uncomplete
154	12.2333	1	Female	＞65	No	No	pT2	pN2	III	Lobectomy	Left lung	Pure	Yes	No	Complete
155	117.067	0	Male	＞65	Yes	Yes	pT1	pN0	I	Lobectomy	Right lung	Pure	Yes	No	Uncomplete
156	111.967	0	Male	≤65	Yes	No	pT1	pN0	I	Lobectomy	Left lung	Pure	Yes	No	Complete
157	41.1667	1	Male	＞65	Yes	No	pT3	pN2	III	Lobectomy	Right lung	Pure	Yes	No	Uncomplete
158	102.967	0	Female	≤65	No	Yes	pT1	pN0	I	Lobectomy	Left lung	Pure	Yes	No	Uncomplete
159	43.2667	1	Female	＞65	No	Yes	pT1	pN0	I	Lobectomy	Right lung	Pure	Yes	No	Complete
160	108.233	0	Male	＞65	Yes	No	pT1	pN0	I	Lobectomy	Left lung	Combined	Yes	No	Uncomplete
161	75.6	1	Female	＞65	No	Yes	pT1	pN1	II	Lobectomy	Right lung	Pure	Yes	No	Uncomplete
162	67.3333	0	Male	≤65	Yes	Yes	pT1	pN1	II	Lobectomy	Right lung	Pure	Yes	No	Uncomplete
163	22.9667	1	Female	＞65	No	Yes	pT3	pN1	III	Lobectomy	Left lung	Pure	Yes	No	Uncomplete
164	70.4667	1	Male	＞65	Yes	No	pT1	pN1	I	Lobectomy	Left lung	Pure	Yes	No	Uncomplete
165	83.4667	0	Male	≤65	Yes	No	pT1	pN0	I	Lobectomy	Left lung	Pure	Yes	No	Complete
166	82.5333	0	Female	≤65	No	No	pT2	pN1	II	Lobectomy	Left lung	Combined	Yes	No	Complete
167	26.5	1	Female	≤65	No	No	pT1	pN2	III	Lobectomy	Right lung	Combined	Yes	No	Uncomplete
168	80.5	0	Male	＞65	Yes	Yes	pT2	pN2	III	Lobectomy	Left lung	Combined	Yes	No	Complete
169	14.1	1	Male	＞65	Yes	Yes	pT3	pN0	II	Lobectomy	Right lung	Pure	Yes	No	Uncomplete
170	78.7	0	Male	≤65	No	Yes	pT2	pN2	III	Lobectomy	Left lung	Pure	No	No	Complete
171	45.4	0	Male	＞65	Yes	Yes	pT1	pN2	III	Lobectomy	Right lung	Pure	Yes	No	Complete
172	76.9333	0	Male	≤65	Yes	Yes	pT2	pN1	II	Lobectomy	Left lung	Combined	Yes	No	Uncomplete
173	75.5333	0	Female	≤65	No	No	pT1	pN0	I	Segmentectomy	Right lung	Pure	Yes	No	Uncomplete
174	16.3333	1	Male	≤65	No	Yes	pT1	pN0	I	Lobectomy	Right lung	Pure	Yes	No	Uncomplete
175	31.4667	1	Male	＞65	Yes	Yes	pT2	pN1	II	Segmentectomy	Right lung	Pure	Yes	Yes	Complete
176	9.03333	1	Male	＞65	Yes	No	pT2	pN2	III	Lobectomy	Left lung	Pure	Yes	No	Uncomplete
177	23	1	Male	≤65	No	No	pT1	pN2	III	Lobectomy	Left lung	Combined	Yes	No	Uncomplete

## Sheet: Binary specification
Gender	Age	Smoking history	Concomitant disease	Postoperative therapy	Status	Endobronchial cancer thrombus	Pathological subtype	Range of resection	Tumor localization	R0 resection
1=Male	1=＞65	1=Yes	1=Yes	1=Complete	1=Dead	1=Yes	1=Yes	0=Segmentectomy	0=Left	1=Yes
0=Female	0=≤65	0=No	0=No	0=Uncomplete	0=Survival	0=No	0=No	1=Lobectomy	1=Right	0=No
								2=Pneumonectomy
