# Supplementary material for: CD3, CD8, IFN-γ, tumor and stroma inflammatory cells as prognostic indicators for surgically resected SCLC: evidences from a 10-year retrospective study and immunohistochemical analysis
Source: Clin Exp Med. 2024 May 15;24(1):99. doi: 10.1007/s10238-024-01329-9 (PMC11096253; doi:10.1007/s10238-024-01329-9)
Supplement: Supplementary file 2 — Supplementary file2 (XLSX 27 KB) [file 10238_2024_1329_MOESM2_ESM.xlsx]

## Sheet: Sheet1
Supplementary Table 2 provides a comprehensive overview of lymph node biopsy status, ranging from the level 1-13 lymph node for each patient. "+" denotes positive pathological findings indicating lymph node metastasis, while "-" indicates the absence of tumor in the lymph nodes. The numbers in parentheses represent the quantity of lymph nodes positive or negative for tumor metastasis. "NA" signif…
Patient ID	Gender	Age	Smoking history	Tumor localization	Pathological subtype	R0 resection	pT	pN	Level 1	Level 2	Level 3	Level 4	Level 5	Level 6	Level 7	Level 8	Level 9	Level 10	Level 11	Level 12	Level 13	Total Number of Excised Lymph Nodes
1	Male	39	No	Right lung	Pure	Yes	pT2	pN2	-	-	2 (-)	1 (+), 1 (-)	-	-	3 (-)	-	-	-	7 (-)	-	-	14
2	Female	68	No	Right lung	Pure	Yes	pT1	pN2	-	-	1 (+), 3 (-)	8 (+), 7 (-)	-	-	6 (-)	-	1 (-)	1 (-)	2 (-)	-	-	29
3	Female	55	No	Left lung	Pure	Yes	pT2	pN2	-	-	-	-	-	-	4 (+)	-	1 (-)	2 (+), 1 (-)	6 (+), 1 (-)	2 (+)	-	17
4	Male	66	Yes	Right lung	Pure	Yes	pT2	pN0	-	4 (-)	-	-	-	-	1 (-)	-	-	-	2 (-)	-	-	7
5	Male	65	No	Right lung	Pure	Yes	pT2	pN1	-	-	-	6 (-)	-	-	8 (-)	-	-	1 (+), 1 (-)	5 (-)	-	-	21
6	Male	52	Yes	Left lung	Pure	Yes	pT2	pN2	-	-	-	-	1 (+), 1 (-)	-	-	-	1 (-)	1 (-)	8 (-)	-	-	12
7	Male	66	Yes	Left lung	Pure	Yes	pT4	pN0	-	-	-	-	-	-	2 (-)	-	1 (-)	6 (-)	2 (-)	-	-	11
8	Male	48	Yes	Right lung	Pure	Yes	pT4	pN1	-	-	1 (-)	-	-	-	6 (-)	-	-	8 (+)	2 (+), 6 (-)	-	-	23
9	Male	62	No	Right lung	Pure	Yes	pT1	pN2	-	-	1 (+), 2 (-)	1 (+), 11 (-)	-	-	1 (+), 2(-)	1 (-)	3 (-)	2 (-)	1 (-)	-	-	25
10	Male	67	No	Left lung	Pure	Yes	pT3	pN0	-	-	-	-	3 (-)	2 (-)	5 (-)	-	-	-	1 (-)	1 (-)	-	12
11	Male	68	No	Right lung	Combined	Yes	pT4	pN0	-	4 (-)	2 (-)	1 (-)	-	-	3 (-)	-	6 (-)	-	3 (-)	-	-	19
12	Male	49	Yes	Right lung	Pure	Yes	pT2	pN0	-	4 (-)	2 (-)	-	-	-	15 (-)	-	-	-	2 (-)	-	-	23
13	Male	63	No	Left lung	Combined	Yes	pT2	pN2	-	-	1 (+), 1 (-)	2 (+), 2 (-)	1 (+)	1 (-)	6 (+), 6 (-)	2 (-)	1 (-)	-	-	-	-	23
14	Male	60	Yes	Left lung	Pure	Yes	pT1	pN0	-	-	-	-	1 (-)	1 (-)	6 (-)	-	-	1 (-)	4 (-)	-	-	13
15	Female	52	No	Right lung	Combined	Yes	pT3	pN0	-	3 (-)	-	5 (-)	-	-	3 (-)	-	1 (-)	-	2 (-)	-	-	14
16	Female	77	No	Right lung	Pure	Yes	pT1	pN0	-	2 (-)	-	2 (-)	-	-	2 (-)	-	-	2 (-)	4 (-)	-	-	12
17	Male	46	Yes	Left lung	Pure	Yes	pT3	pN2	-	-	-	3 (-)	4 (-)	1 (+), 1 (-)	4 (+), 2 (-)	-	-	-	-	-	-	15
18	Male	70	No	Left lung	Pure	Yes	pT1	pN1	-	-	-	1 (-)	1 (-)	3 (-)	1 (-)	-	-	1 (+), 1 (-)	1 (-)	-	-	9
19	Male	84	No	Left lung	Pure	Yes	pT1	pN0	-	-	-	1 (-)	1 (-)	2 (-)	3 (-)	1 (-)	1 (-)	-	1 (-)	-	-	10
20	Male	71	Yes	Right lung	Pure	No	pT1	pN2	-	-	-	7 (+), 1 (-)	-	-	-	-	-	1 (+)	-	-	-	9
21	Male	70	No	Right lung	Combined	Yes	pT4	pN2	3 (+), 5 (-)	-	-	-	-	-	-	-	-	-	-	-	-	8
22	Male	64	Yes	Right lung	Pure	Yes	pT1	pN2	-	1 (-)	-	-	-	-	2 (-)	3 (+)	-	1 (-)	1 (+), 1 (-)	2 (-)	-	11
23	Male	62	Yes	Right lung	Combined	Yes	pT2	pN2	-	-	2 (+)	2 (+), 8 (-)	-	-	1 (+), 2 (-)	-	1 (-)	5 (-)	1 (-)	1 (-)	-	23
24	Male	78	Yes	Left lung	Pure	Yes	pT1	pN0	-	-	-	-	1 (-)	1 (-)	9 (-)	-	-	-	-	-	-	11
25	Male	73	No	Left lung	Pure	Yes	pT3	pN0	-	-	-	-	4 (-)	-	4 (-)	-	-	1 (-)	3 (-)	-	-	12
26	Male	62	Yes	Right lung	Pure	Yes	pT2	pN2	-	5 (-)	-	8 (-)	-	-	1 (+), 3 (-)	-	-	2 (-)	2 (-)	-	2 (-)	23
27	Male	73	No	Right lung	Pure	No	pT1	pN2	-	5 (+)	-	5 (+)	-	-	2 (+), 2 (-)	-	-	-	1 (+)	6 (+), 1 (-)	-	22
28	Male	69	Yes	Right lung	Pure	Yes	pT1	pN1	-	-	-	1 (-)	-	-	-	-	-	1 (+), 8 (-)	-	-	-	10
29	Male	80	No	Right lung	Pure	Yes	pT1	pN0	-	-	-	-	-	-	9 (-)	-	-	-	18 (-)	2 (-)	-	29
30	Male	60	No	Right lung	Combined	Yes	pT1	pN0	-	2 (-)	-	1 (-)	-	-	4 (-)	1 (-)	-	3 (-)	1 (-)	-		12
31	Male	68	Yes	Right lung	Pure	Yes	pT1	pN0	-	-	-	-	-	-	-	-	-	5 (-)	18 (-)	-	-	23
32	Male	53	No	Right lung	Pure	Yes	pT3	pN2	-	2 (-)	2 (+), 5 (-)	1 (+), 3 (-)	-	-	4 (+), 1 (-)	-	-	1 (-)	1 (+), 2 (-)	-	-	22
33	Male	55	Yes	Left lung	Pure	Yes	pT1	pN0	-	-	-	-	3 (-)	-	-	-	-	3 (-)	4 (-)	-	-	10
34	Male	50	No	Left lung	Pure	Yes	pT1	pN2	-	-	-	1 (-)	1 (-)	2 (-)	2 (+), 1 (-)	-	4 (-)	4 (-)	4 (-)	-	-	19
35	Male	68	No	Left lung	Pure	Yes	pT4	pN0	-	-	-	-	-	-	-	-	5 (-)	-	-	-	-	5
36	Male	64	Yes	Left lung	Pure	Yes	pT1	pN0	-	-	-	-	-	-	14 (-)	-	-	3 (-)	4 (-)	2 (-)	-	23
37	Male	61	Yes	Left lung	Pure	Yes	pT2	pN1	-	-	-	-	1 (-)	3 (-)	-	-	-	3 (+), 4 (-)	1 (-)	-	-	12
38	Male	61	Yes	Left lung	Pure	Yes	pT1	pN1	-	-	1 (-)	-	1 (-)	10 (-)	2 (-)	-	-	4 (-)	2 (-)	1 (+), 6 (-)	-	29
39	Male	77	No	Left lung	Pure	Yes	pT4	pN0	-	-	-	2 (-)	-	-	2 (-)	2 (-)	-	4 (-)	-	-		10
40	Female	71	No	Right lung	Pure	Yes	pT1	pN1	-	7 (-)	-	3 (-)	-	-	5 (-)	-	-	2 (-)	3 (+), 8 (-)	2 (-)	-	30
41	Male	58	Yes	Left lung	Pure	Yes	pT2	pN0	-	-	-	-	2 (-)	-	3 (-)	-	1 (-)	4 (-)	3 (-)	-	-	13
42	Female	64	No	Right lung	Pure	Yes	pT1	pN0	-	6 (-)	-	4 (-)	-	-	4 (-)	-	1 (-)	3 (-)	2 (-)	-	-	20
43	Female	51	No	Left lung	Pure	Yes	pT1	pN0	-	-	-	-	1 (-)	-	-	-	-	4 (-)	-	-	-	5
44	Male	68	No	Left lung	Pure	Yes	pT1	pN2	-	-	-	1 (-)	2 (-)	-	4 (+), 1 (-)	-	1 (-)	1 (-)	-	-	-	10
45	Male	67	No	Left lung	Pure	Yes	pT3	pN0	-	-	-	5 (-)	-	3 (-)	4 (-)	1 (-)	3 (-)	5 (-)	-	-	-	21
46	Male	59	Yes	Left lung	Combined	No	pT4	pN0	-	-	-	-	3 (-)	-	1 (-)	-	6 (-)	4 (-)	1 (-)	-	-	15
47	Male	72	Yes	Left lung	Pure	Yes	pT1	pN0	-	-	-	2 (-)	1 (-)	2 (-)	1 (-)	-	-	5 (-)	6 (-)	-	-	17
48	Male	65	Yes	Left lung	Pure	Yes	pT1	pN2	-	-	-	4 (-)	1 (+), 3 (-)	1 (+)	1 (+), 8 (-)	-	-	-	-	-	-	18
49	Male	66	Yes	Left lung	Pure	Yes	pT1	pN0	-	-	-	7 (-)	-	-	2 (-)	-	-	-	2 (-)	-	-	11
50	Male	67	No	Right lung	Combined	Yes	pT2	pN1	-	4 (-)	-	5 (-)	-	-	2 (-)	1 (-)	-	1 (+), 2 (-)	2 (+), 1 (-)	-	-	18
51	Male	59	Yes	Left lung	Pure	Yes	pT4	pN0	-	-	-	-	8 (-)	-	1 (-)	-	-	4 (-)	2 (-)	4 (-)	-	19
52	Male	50	Yes	Right lung	Pure	Yes	pT3	pN0	-	3 (-)	-	5 (-)	-	-	6 (-)	3 (-)	-	7 (-)	2 (-)	-	-	26
53	Male	64	Yes	Right lung	Combined	Yes	pT1	pN1	-	5 (-)	-	6 (-)	-	-	6 (-)	-	-	2 (+), 2 (-)	-	-	-	21
54	Male	68	Yes	Right lung	Pure	Yes	pT2	pN0	-	2 (-)	-	10 (-)	-	-	6 (-)	1 (-)	-	3 (-)	1 (-)	1 (-)	-	24
55	Female	57	No	Left lung	Pure	Yes	pT2	pN2	-	-	-	1 (+), 3 (-)	-	-	2 (+), 2 (-)	2 (-)	-	1 (+)	4 (-)	-	-	15
56	Male	65	No	Left lung	Pure	Yes	pT1	pN0	-	-	-	5 (-)	2 (-)	-	-	-	-	3 (-)	2 (-)	3 (-)	-	15
57	Male	77	No	Right lung	Pure	Yes	pT1	pN0	-	-	-	-	-	-	-	-	-	3 (-)	-	-	-	3
58	Male	72	Yes	Left lung	Combined	Yes	pT1	pN1	-	-	-	2 (-)	3 (-)	-	2 (-)	-	-	1 (+), 1 (-)	-	-	-	9
59	Female	79	No	Right lung	Pure	Yes	pT1	pN0	-	-	-	2 (-)	-	-	6 (-)	2 (-)	-	4 (-)	-	-	-	14
60	Female	49	No	Right lung	Pure	Yes	pT1	pN2	-	2 (-)	1 (+)	1 (-)	-	-	1 (+), 1 (-)	-	1 (-)	4 (+), 1 (-)	-	-	-	12
61	Female	65	No	Right lung	Pure	Yes	pT4	pN2	-	-	-	-	-	1 (+), 1 (-)	-	-	-	-	-	-	-	2
62	Male	56	Yes	Right lung	Pure	No	pT2	pN0	-	-	-	-	-	-	9 (-)	1 (-)	1 (-)	5 (-)	5 (-)	-	-	21
63	Male	66	Yes	Right lung	Pure	Yes	pT2	pN2	-	2 (-)	-	2 (-)	-	-	3 (+), 16 (-)	-	-	-	3 (-)	7 (-)	1 (-)	34
64	Male	63	No	Left lung	Pure	Yes	pT1	pN0	-	-	-	-	1 (-)	-	2 (-)	-	4 (-)	-	3 (-)	3 (-)	-	13
65	Male	48	Yes	Left lung	Pure	Yes	pT1	pN0	-	-	-	1 (-)	3 (-)	-	3 (-)	1 (-)	-	3 (-)	1 (-)	-	-	12
66	Male	52	Yes	Right lung	Pure	Yes	pT2	pN1	-	3 (-)	4 (-)	7 (-)	-	-	4 (-)	4 (-)	1 (-)	1 (-)	3 (-)	3 (+), 1 (-)	-	31
67	Male	66	Yes	Left lung	Pure	Yes	pT2	pN1	-	-	2 (-)	-	2 (-)	2 (-)	7 (-)	-	2 (-)	2 (+), 4 (-)	3 (-)	-	-	24
68	Female	68	No	Right lung	Combined	Yes	pT2	pN0	-	6 (-)	-	4 (-)	-	-	3 (-)	-	1 (-)	-	-	-	-	14
69	Male	57	Yes	Left lung	Pure	Yes	pT1	pN1	-	-	-	-	3 (-)	1 (-)	-	1 (-)	1 (-)	2 (+)	1 (+)	1 (+)	-	11
70	Female	77	Yes	Left lung	Pure	Yes	pT4	pN1	-	-	-	-	3 (-)	-	-	-	-	2 (+), 2 (-)	11 (-)	3 (-)	-	21
71	Female	69	No	Right lung	Pure	Yes	pT1	pN0	-	-	-	-	-	-	3 (-)	-	-	-	5 (-)	-	-	8
72	Male	63	Yes	Right lung	Pure	Yes	pT3	pN2	-	-	-	1 (+)	-	-	1 (+)	-	-	-	-	-	-	2
73	Male	76	Yes	Right lung	Combined	Yes	pT1	pN0	-	-	-	5 (-)	-	-	3 (-)	-	-	2 (-)	3 (-)	-	-	13
74	Male	64	Yes	Right lung	Combined	Yes	pT1	pN0	-	2 (-)	2 (-)	5 (-)	-	-	10 (-)	1 (-)	-	3 (-)	4 (-)	-	-	27
75	Female	54	No	Right lung	Pure	Yes	pT1	pN0	-	3 (-)	4 (-)	2 (-)	-	-	1 (-)	-	1 (-)	2 (-)	1 (-)	-	-	14
76	Male	42	Yes	Left lung	Pure	Yes	pT3	pN1	-	-	-	2 (-)	3 (-)	-	10 (-)	-	-	1 (+), 8 (-)	-	-	-	24
77	Male	63	No	Left lung	Pure	Yes	pT1	pN0	-	-	-	1 (-)	-	1 (-)	2 (-)	-	-	3 (-)	4 (-)	3 (-)	-	14
78	Male	71	Yes	Left lung	Pure	Yes	pT1	pN0	-	-	-	1 (-)	-	-	1 (-)	-	-	2 (-)	-	2 (-)	-	6
79	Male	68	Yes	Left lung	Pure	Yes	pT2	pN2	-	-	-	5 (-)	1 (+), 4 (-)	-	6 (-)	-	-	2 (-)	2 (-)	-	-	20
80	Male	76	No	Right lung	Pure	Yes	pT1	pN0	-	-	-	1 (-)	-	-	2 (-)	-	-	-	-	-	-	3
81	Male	62	No	Right lung	Pure	Yes	pT1	pN0	-	-	-	2 (-)	1 (-)	-	-	1 (-)	-	3 (-)	1 (-)	-	-	8
82	Male	71	Yes	Left lung	Pure	Yes	pT2	pN0	-	-	-	2 (-)	4 (-)	-	9 (-)	-	-	1 (-)	5 (-)	-	-	21
83	Male	57	Yes	Left lung	Pure	Yes	pT1	pN2	-	-	2 (+), 3 (-)	9 (+)	1 (-)	-	6 (-)	-	1 (-)	5 (-)	1 (-)	2 (-)	-	30
84	Female	64	No	Right lung	Pure	Yes	pT3	pN2	-	1 (-)	1 (+), 1 (-)	1 (+), 1 (-)	-	-	2 (+), 1 (-)	6 (-)	2 (-)	1 (+), 2 (-)	-	-	-	19
85	Male	73	No	Left lung	Pure	Yes	pT1	pN0	-	-	-	-	1 (-)	1 (-)	1 (-)	-	4 (-)	6 (-)	3 (-)	-	-	16
86	Male	60	No	Right lung	Pure	Yes	pT2	pN2	-	1 (+), 1 (-)	-	1 (+)	-	-	-	-	-	-	-	-	-	3
87	Female	65	No	Right lung	Pure	Yes	pT2	pN2	-	2 (-)	-	2 (-)	-	-	5 (+)	-	1 (-)	5 (+), 1 (-)	3 (+), 3 (-)	-	-	22
88	Male	63	Yes	Right lung	Combined	Yes	pT1	pN0	-	4 (-)	-	4 (-)	-	-	4 (-)	-	-	6 (-)	10 (-)	-	-	28
89	Male	79	Yes	Right lung	Pure	Yes	pT1	pN0	-	3 (-)	-	4 (-)	-	-	3 (-)	-	-	4 (-)	-	-	-	14
90	Male	67	No	Right lung	Pure	Yes	pT1	pN0	-	4 (-)	-	3 (-)	-	-	11 (-)	-	-	6 (-)	-	-	-	24
91	Male	76	No	Right lung	Pure	Yes	pT2	pN0	-	1 (-)	-	2 (-)	-	-	2 (-)	-	2 (-)	2 (-)	2 (-)	-		11
92	Male	50	Yes	Left lung	Combined	Yes	pT4	pN1	-	-	-	2 (-)	5 (-)	2 (-)	6 (-)	2 (-)	-	3 (+), 10 (-)	-	-	-	30
93	Male	70	No	Right lung	Pure	Yes	pT3	pN1	-	-	1 (-)	7 (-)	-	-	8 (-)	-	2 (-)	1 (+), 2 (-)	-	-	-	21
94	Male	61	No	Left lung	Pure	Yes	pT1	pN0	-	-	-	-	3 (-)	4 (-)	1 (-)	-	-	6 (-)	-	-	-	14
95	Male	71	Yes	Right lung	Combined	Yes	pT3	pN2	-	3 (+)	5 (+)	1 (+), 1 (-)	-	-	4 (-)	1 (-)	1 (-)	3 (+), 11 (-)	-	-	-	30
96	Male	84	Yes	Right lung	Pure	Yes	pT3	pN0	-	1 (-)	-	5 (-)	-	-	7 (-)	-	2 (-)	2 (-)	2 (-)	-	-	19
97	Male	62	Yes	Left lung	Pure	Yes	pT2	pN2	-	-	-	9 (-)	7 (-)	-	2 (+), 9 (-)	2 (-)	5 (-)	3 (-)	8 (-)	-	-	44
98	Male	78	Yes	Left lung	Pure	Yes	pT1	pN2	-	-	-	1 (+)	2 (-)	1 (-)	1 (+), 14 (-)	-	-	-	-	-	-	19
99	Female	53	No	Left lung	Pure	Yes	pT2	pN0	-	-	-	-	-	2 (-)	1 (-)	-	-	4 (-)	2 (-)	2 (-)	-	12
100	Male	74	Yes	Right lung	Pure	Yes	pT1	pN0	-	7 (-)	-	12 (-)	-	-	13 (-)	-	-	2 (-)	14 (-)	-	-	48
101	Male	73	Yes	Right lung	Pure	Yes	pT1	pN0	-	2 (-)	-	2 (-)	1 (-)	-	-	1 (-)	-	3 (-)	1 (-)	-	-	10
102	Female	67	No	Left lung	Pure	Yes	pT3	pN2	-	-	-	1 (-)	1 (-)	1 (+)	1 (+), 10 (-)	-	-	1 (-)	-	-	-	15
103	Male	61	No	Left lung	Pure	Yes	pT1	pN0	-	-	-	-	-	1 (-)	1 (-)	-	3 (-)	4 (-)	2 (-)	-	-	11
104	Male	66	Yes	Right lung	Pure	Yes	pT2	pN2	-	4 (-)	-	5 (-)	-	-	3 (+)	-	-	1 (+)	-	-	-	13
105	Male	72	No	Right lung	Combined	Yes	pT1	pN0	-	1 (-)	-	2 (-)	-	-	3 (-)	-	-	9 (-)	-	-	-	15
106	Male	49	Yes	Right lung	Pure	Yes	pT1	pN0	-	2 (-)	-	3 (-)	-	-	8 (-)	1 (-)	1 (-)	4 (-)	-	-	-	19
107	Male	79	No	Right lung	Pure	Yes	pT1	pN0	-	2 (-)	-	7 (-)	-	-	3 (-)	-	2 (-)	2 (-)	-	-	-	16
108	Male	67	Yes	Right lung	Pure	Yes	pT1	pN0	-	-	-	1 (-)	3 (-)	-	1 (-)	2 (-)	-	2 (-)	-	-	-	9
109	Male	49	No	Left lung	Pure	Yes	pT4	pN2	-		1 (+)	1 (-)	-	-	1 (+), 1 (-)	-	1 (-)	4 (+)	-	-	-	9
110	Male	70	Yes	Left lung	Pure	Yes	pT2	pN1	-	-	-	11 (-)	1 (-)	1 (-)	2 (-)	5 (-)	1 (-)	2 (+)	-	-	-	23
111	Male	67	Yes	Right lung	Combined	Yes	pT2	pN0	-	2 (-)	-	7 (-)	-	-	3 (-)	-	2 (-)	10 (-)	-	-	-	24
112	Male	70	Yes	Right lung	Pure	Yes	pT4	pN2	-	3 (+)	1 (-)	1 (+), 1 (-)	-	-	4 (-)	1 (-)	1 (-)	3 (+), 2 (-)	-	-	-	17
113	Male	62	Yes	Left lung	Pure	Yes	pT4	pN2	-	-	-	-	-	-	2 (+), 4 (-)	-	3 (-)	4 (+), 3 (-)	-	-	-	16
114	Male	68	Yes	Left lung	Pure	Yes	pT2	pN0	-	3 (-)	-	3 (-)	-	-	1 (-)	-	-	2 (-)	-	-	-	9
115	Female	49	No	Left lung	Pure	Yes	pT2	pN1	-	-	-	3 (-)	4 (-)	1 (+)	1 (-)	1 (-)	1 (-)	2 (+), 4 (-)	-	-	-	17
116	Male	57	Yes	Right lung	Pure	Yes	pT2	pN2	-	-	1 (-)	1 (-)	-	-	2 (+), 1 (-)	1 (+), 1 (-)	1 (-)	-	-	-	-	8
117	Male	59	Yes	Right lung	Pure	Yes	pT4	pN1	-	1 (-)	4 (-)	5 (-)	-	-	7 (-)	2 (-)	2 (-)	1 (+)	2 (+)	-	-	24
118	Male	65	Yes	Left lung	Pure	Yes	pT1	pN1	-	-	9 (-)	4 (-)	3 (-)	1 (-)	2 (-)	-	-	1 (+), 1 (-)	1 (+)	-	-	22
119	Male	63	Yes	Right lung	Combined	Yes	pT1	pN0	-	-	-	-	-	-	11 (-)	-	1 (-)	4 (-)	1 (-)	-	-	17
120	Male	75	Yes	Right lung	Combined	Yes	pT3	pN2	-	5 (-)	1 (-)	10 (-)	-	-	4 (+), 2 (-)	2 (+), 6 (-)	4 (+), 1 (-)	3 (-)	2 (-)	-	-	40
121	Female	69	No	Right lung	Pure	Yes	pT1	pN0	-	6 (-)	-	10 (-)	-	-	3 (-)	-	2 (-)	4 (-)	3 (-)	-	-	28
122	Male	69	Yes	Left lung	Combined	Yes	pT3	pN0	-	-	-	2 (-)	1 (-)	1 (-)	4 (-)	4 (-)	1 (-)	8 (-)	2 (-)	-	-	23
123	Male	61	Yes	Right lung	Pure	Yes	pT1	pN0	-	4 (-)	-	2 (-)	-	-	-	-	-	4 (-)	1 (-)	1 (-)	-	12
124	Male	64	Yes	Right lung	Pure	Yes	pT1	pN1	-	-	3 (-)	-	-	-	2 (-)	-	-	2 (+)	5 (-)	-	-	12
125	Male	73	No	Left lung	Pure	Yes	pT2	pN0	-	-	-	1 (-)	2 (-)	-	5 (-)	-	1 (-)	14 (-)	-	-	-	23
126	Male	75	No	Left lung	Pure	Yes	pT1	pN0	-	-	-	1 (-)	2 (-)	2 (-)	6 (-)	-	2 (-)	1 (-)	10 (-)	-	-	24
127	Male	75	Yes	Right lung	Pure	Yes	pT1	pN0	-	6 (-)	1 (-)	7 (-)	-	-	6 (-)	-	-	7 (-)	-	-	-	27
128	Male	64	No	Right lung	Pure	Yes	pT2	pN2	-	-	2 (-)	1 (-)	-	-	1 (+), 1 (-)	-	-	-	-	-	-	5
129	Female	60	No	Left lung	Pure	Yes	pT1	pN0	-	-	-	1 (-)	-	2 (-)	1 (-)	-	-	-	-	-	-	5
130	Male	72	Yes	Right lung	Combined	Yes	pT2	pN0	-	-	-	-	-	-	1 (-)	-	2 (-)	-	-	-	4 (-)	7
131	Male	69	No	Left lung	Pure	Yes	pT1	pN1	-	-	-	-	-	-	2 (-)	-	-	2 (+), 2 (-)	2 (-)	-	-	8
132	Male	57	Yes	Left lung	Pure	Yes	pT1	pN0	-	-	-	-	-	6 (-)	7 (-)	-	3 (-)	3 (-)	-	-	-	18
133	Male	48	No	Right lung	Combined	Yes	pT2	pN1	-	-	-	2 (-)	-	-	-	-	-	1 (+), 2 (-)	-	-	-	5
134	Male	56	Yes	Left lung	Pure	Yes	pT1	pN0	-	-	-	-	-	-	-	-	-	3 (-)	-	-	-	3
135	Male	65	Yes	Left lung	Pure	Yes	pT2	pN0	-	5 (-)	-	3 (-)	-	-	6 (-)	-	2 (-)	2 (-)	-	-	-	18
136	Male	72	Yes	Left lung	Pure	Yes	pT1	pN0	-	-	1 (-)	-	3 (-)	-	1 (-)	2 (-)	-	2 (-)	-	-	5 (-)	14
137	Male	75	Yes	Left lung	Pure	Yes	pT2	pN0	-	-	-	-	-	-	3 (-)	-	-	-	-	-	-	3
138	Female	54	No	Left lung	Pure	Yes	pT1	pN1	-	1 (-)	-	-	1 (-)	-	-	-	3 (-)	2 (+)	-	-	-	7
139	Female	48	No	Left lung	Pure	Yes	pT2	pN0	-		2 (-)	2 (-)	-	9 (-)	-	-	1 (-)	2 (-)	-	-		16
140	Male	68	Yes	Right lung	Pure	Yes	pT1	pN2	-	3 (-)	-	5 (+), 3 (-)	-	-	7 (-)	-	-	4 (-)	4 (-)	1 (-)	-	27
141	Male	62	No	Left lung	Pure	Yes	pT1	pN0	-	2 (-)	-	2 (-)	-	-	-	-	-	4 (-)	1 (-)	1 (-)		10
142	Male	59	Yes	Left lung	Pure	Yes	pT2	pN2	-	2 (-)	-	2 (-)	-	-	3 (+)	-	1 (-)	1 (+), 1 (-)	2 (+), 1 (-)	-	-	13
143	Male	68	Yes	Right lung	Pure	Yes	pT1	pN1	-	-	1 (-)	1 (-)	-	-	-	-	-	2 (+), 3 (-)	1 (-)	-	-	8
144	Male	64	Yes	Right lung	Pure	Yes	pT2	pN2	-	3 (+)	1 (+)	1 (-)	-	-	4 (-)	1 (-)	1 (-)	3 (+), 1 (-)	-	-	-	15
145	Male	59	No	Left lung	Pure	Yes	pT2	pN2	-	2 (-)	1 (+), 1 (-)	1 (-)	-	-	3 (+), 1 (-)	-	1 (-)	1 (+), 2 (-)	-	-	-	13
146	Male	61	Yes	Right lung	Pure	Yes	pT2	pN0	-	3 (-)	-	5 (-)	-	-	4 (-)	-	-	2 (-)	-	-	4 (-)	18
147	Male	59	No	Right lung	Pure	Yes	pT2	pN1	-	-	2 (-)	-	-	-	5 (-)	-	-	2 (+)	-	-	-	9
148	Female	59	No	Left lung	Pure	Yes	pT2	pN2	-	-	-	1 (+), 3 (-)	-	1 (-)	1 (+), 1 (-)	-	3 (-)	-	-	-	-	10
149	Male	56	Yes	Right lung	Pure	Yes	pT2	pN2	-	-	-	1 (+), 1 (-)	-	-	1 (+)	-	-	1 (+), 1 (-)	-	-	-	5
150	Male	47	Yes	Left lung	Pure	Yes	pT2	pN0	-	3 (-)	-	3 (-)	-	-	1 (-)	-	-	-	-	-	-	7
151	Female	46	No	Right lung	Pure	Yes	pT4	pN0	-	-	1 (-)	-	1 (-)	-	1 (-)	2 (-)	-	2 (-)	-	-	-	7
152	Male	65	Yes	Right lung	Pure	Yes	pT3	pN0	-	3 (-)	-	-	-	-	4 (-)	-	-	2 (-)	2 (-)	-	-	11
153	Male	35	No	Left lung	Pure	Yes	pT3	pN2	-	-	-	1 (+), 4 (-)	-	-	4 (+)	-	4 (-)	-	-	-	-	13
154	Female	69	No	Left lung	Pure	Yes	pT2	pN2	-	-	-	1 (+)	-	-	9 (+), 1 (-)	-	1 (-)	-	-	-	-	12
155	Male	74	Yes	Right lung	Pure	Yes	pT1	pN0	-	-	-	-	-	-	-	-	-	1 (-)	-	-	-	1
156	Male	53	Yes	Left lung	Pure	Yes	pT1	pN0	-	-	-	-	3 (-)	7 (-)	9 (-)	-	1 (-)	1 (-)	11 (-)	-	-	32
157	Male	67	Yes	Right lung	Pure	Yes	pT3	pN2	1 (-), 3 (+)	-	-	1 (+), 1 (-)	-	-	3 (+)	1 (-)	-	-	-	-	-	10
158	Female	63	No	Left lung	Pure	Yes	pT1	pN0	-	-	-	1 (-)	3 (-)	-	-	-	1 (-)	3 (-)	1 (-)	-	-	9
159	Female	72	No	Right lung	Pure	Yes	pT1	pN0	-	-	-	1 (-)	-	-	4 (-)	-	-	1 (-)	1 (-)	-	-	7
160	Male	67	Yes	Left lung	Combined	Yes	pT1	pN0	-	2 (-)	-	1 (-)	-	-	2 (-)	-	-	4 (-)	-	-	-	9
161	Female	66	No	Right lung	Pure	Yes	pT1	pN1	-	-	-	-	-	-	-	-	-	4 (+), 4 (-)	-	-	-	8
162	Male	62	Yes	Right lung	Pure	Yes	pT1	pN1	-	-	-	5 (-)	-	-	4 (-)	-	-	2 (+)	2 (-)	1 (-)	-	14
163	Female	69	No	Left lung	Pure	Yes	pT3	pN1	-	-	2 (-)	-	1 (-)	2 (-)	5 (-)	-	-	3 (+)	3 (-)	-	-	16
164	Male	68	Yes	Left lung	Pure	Yes	pT1	pN1	-	-	2 (-)	-	-	2 (-)	1 (-)	-	1 (-)	1 (+), 3 (-)	3 (-)	1 (-)	-	14
165	Male	60	Yes	Left lung	Pure	Yes	pT1	pN0	-	-	-	-	7 (-)	-	6 (-)	1 (-)	-	7 (-)	-	4 (-)	-	25
166	Female	52	No	Left lung	Combined	Yes	pT2	pN1	-	-	1 (-)	-	-	4 (-)	3 (-)	-	-	1 (+)	1 (-)	-	-	9
167	Female	54	No	Right lung	Combined	Yes	pT1	pN2	-	8 (+), 5 (-)	-	5 (+), 6 (-)	-	-	15 (-)	-	-	1 (+)	1 (+), 1 (-)	3 (-)	-	45
168	Male	80	Yes	Left lung	Combined	Yes	pT2	pN2	-	-	-	-	2 (-)	-	2 (+), 1 (-)	-	1 (+)	2 (+), 2 (-)	2 (-)	-	-	12
169	Male	73	Yes	Right lung	Pure	Yes	pT3	pN0	-	2 (-)	1 (-)	4 (-)	-	-	10 (-)	-	-	6 (-)	4 (-)	-	-	27
170	Male	51	No	Left lung	Pure	No	pT2	pN2	-	-	3 (+), 1 (-)	2 (-)	-	-	6 (+)	1 (+)	1 (+), 1 (-)	-	1 (+)	3 (-)	-	19
171	Male	66	Yes	Right lung	Pure	Yes	pT1	pN2	-	-	-	8 (-)	-	3 (+)	3 (+), 1 (-)	3 (+)	-	-	-	3 (-)	-	21
172	Male	54	Yes	Left lung	Combined	Yes	pT2	pN1	-	-	2 (-)	-	4 (-)	-	-	-	-	1 (+)	4 (+)	1 (-)	-	12
173	Female	56	No	Right lung	Pure	Yes	pT1	pN0	-	-	-	2 (-)	-	-	1 (-)	-	-	3 (-)	-	-	-	6
174	Male	61	No	Right lung	Pure	Yes	pT1	pN0	-	-	1 (-)	-	1 (-)	-	1 (-)	2 (-)	-	2 (-)	1 (-)	-	-	8
175	Male	69	Yes	Right lung	Pure	Yes	pT2	pN1	-	2 (-)	-	13 (-)	-	-	14 (-)	-	-	1 (+)	2 (+)	-	-	32
176	Male	66	Yes	Left lung	Pure	Yes	pT2	pN2	-	-	3 (-)	-	3 (-)	5 (-)	12 (+), 19 (-)	-	1 (+)	-	-	1 (+), 2 (-)	-	46
177	Male	60	No	Left lung	Combined	Yes	pT1	pN2	-	-	-	8 (+), 7 (-)	2 (+)	-	1 (-)	-	-	1 (-)	-	-	-	19
