# Supplementary material for: CD3, CD8, IFN-γ, tumor and stroma inflammatory cells as prognostic indicators for surgically resected SCLC: evidences from a 10-year retrospective study and immunohistochemical analysis
Source: Clin Exp Med. 2024 May 15;24(1):99. doi: 10.1007/s10238-024-01329-9 (PMC11096253; doi:10.1007/s10238-024-01329-9)
Supplement: Supplementary file 3 — Supplementary file3 (XLSX 24 KB) [file 10238_2024_1329_MOESM3_ESM.xlsx]

## Sheet: IHC staining
Pathology number			Tumor component	Tumor interstitial components
B20021519	Compose		0.8	0.2
	Inflammatory cell	Proportion	0.05	0.2
		CD3+	0.4	0.6
		CD8+	0.1	0.1
	CD31+	Count	50 cells
	PD-L1+	Tumour cell	<1%
		Lymphocyte	<1%
	IFN-γ+	Intensity	2
		Proportion	0.2
	TNF-α+		0.01
Pathology number			Tumor component	Tumor interstitial components
B20004305	Compose		0.8	0.2
	Inflammatory cell	Proportion	0.1	＜5%
		CD3+	0.7	0.7
		CD8+	0.3	0.1
	CD31+	Count	20 cells
	PD-L1+	Tumour cell	0.3
		Lymphocyte	<5%
	IFN-γ+	Intensity	2
		Proportion	0.2
	TNF-α+		0.01
Pathology number			Tumor component	Tumor interstitial components
B19012864	Compose		0.5	0.5
	Inflammatory cell	Proportion	0.1	0.2
		CD3+	0.4	0.6
		CD8+	0.3	0.7
	CD31+	Count	15 cells
	PD-L1+	Tumour cell	-
		Lymphocyte	0.03
	IFN-γ+	Intensity	1
		Proportion	0.3
	TNF-α+		-
Pathology number			Tumor component	Tumor interstitial components
B19009341	Compose		0.8	0.2
	Inflammatory cell	Proportion	0.05	0.2
		CD3+
		CD8+	0.1	0.1
	CD31+	Count	55 cells
	PD-L1+	Tumour cell	<1%
		Lymphocyte	<1%
	IFN-γ+	Intensity	1
		Proportion	0.4
	TNF-α+		-
Pathology number			Tumor component	Tumor interstitial components
B20006605	Compose		0.6	0.4
	Inflammatory cell	Proportion	0.05	0.2
		CD3+	0.1	0.3
		CD8+	0.1	0.2
	CD31+	Count	35 cells
	PD-L1+	Tumour cell	<1%
		Lymphocyte	<1%
	IFN-γ+	Intensity	1
		Proportion	0.03
	TNF-α+		-
Pathology number			Tumor component	Tumor interstitial components
B19004084	Compose		0.7	0.3
	Inflammatory cell	Proportion	0.2	0.1
		CD3+	0.2	0.1
		CD8+	0.1	0.05
	CD31+	Count	22 cells
	PD-L1+	Tumour cell	<1%
		Lymphocyte	<1%
	IFN-γ+	Intensity	1
		Proportion	0.6
	TNF-α+		Intensity: 1; Proportion: 5%
Pathology number			Tumor component	Tumor interstitial components
B20013635	Compose		0.4	0.6
	Inflammatory cell	Proportion	0.05	0.6
		CD3+	0.1	0.4
		CD8+	0.1	0.3
	CD31+	Count	38 cells
	PD-L1+	Tumour cell	<1%
		Lymphocyte	0.1
	IFN-γ+	Intensity	1
		Proportion	0.03
	TNF-α+		-
Pathology number			Tumor component	Tumor interstitial components
B20009868	Compose		0.4	0.6
	Inflammatory cell	Proportion	0.05	0.5
		CD3+	0.05	0.4
		CD8+	0.05	0.3
	CD31+	Count	45 cells
	PD-L1+	Tumour cell	<1%
		Lymphocyte	0.05
	IFN-γ+	Intensity	1
		Proportion	0.03
	TNF-α+		-
Pathology number			Tumor component	Tumor interstitial components
B20003375	Compose		0.6	0.4
	Inflammatory cell	Proportion	0.05	0.15
		CD3+	0.01	0.1
		CD8+	0.01	0.03
	CD31+	Count	80 cells
	PD-L1+	Tumour cell	<1%
		Lymphocyte	<1%
	IFN-γ+	Intensity	2
		Proportion	0.6
	TNF-α+		-
Pathology number			Tumor component	Tumor interstitial components
B20011229	Compose		0.3	0.7
	Inflammatory cell	Proportion	0.05	0.2
		CD3+	0.01	0.3
		CD8+	0.01	0.15
	CD31+	Count	32 cells
	PD-L1+	Tumour cell	<1%
		Lymphocyte	0.05
	IFN-γ+	Intensity	1
		Proportion	0.3
	TNF-α+		-
Pathology number			Tumor component	Tumor interstitial components
B20021250	Compose		0.3	0.7
	Inflammatory cell	Proportion	0.05	0.3
		CD3+	0.03	0.4
		CD8+	0.03	0.3
	CD31+	Count	66 cells
	PD-L1+	Tumour cell	<1%
		Lymphocyte	0.1
	IFN-γ+	Intensity	1
		Proportion	0.03
	TNF-α+		-
Pathology number			Tumor component	Tumor interstitial components
B19013370	Compose		0.8	0.2
	Inflammatory cell	Proportion	0.2	0.6
		CD3+	0.03	0.1
		CD8+	0.01	0.1
	CD31+	Count	28 cells
	PD-L1+	Tumour cell	<1%
		Lymphocyte	0.03
	IFN-γ+	Intensity	1
		Proportion	0.05
	TNF-α+		-
Pathology number			Tumor component	Tumor interstitial components
B19004972	Compose		0.8	0.2
	Inflammatory cell	Proportion	0.1	0.2
		CD3+	0.03	0.4
		CD8+	0.01	0.2
	CD31+	Count	75 cells
	PD-L1+	Tumour cell	<1%
		Lymphocyte	0.03
	IFN-γ+	Intensity	2
		Proportion	0.6
	TNF-α+		-
Pathology number			Tumor component	Tumor interstitial components
B19013476	Compose		0.6	0.4
	Inflammatory cell	Proportion	0.05	0.2
		CD3+	0.01	0.2
		CD8+	0.01	0.15
	CD31+	Count	18 cells
	PD-L1+	Tumour cell	<1%
		Lymphocyte	<1%
	IFN-γ+	Intensity	1
		Proportion	0.03
	TNF-α+		Intensity: 1; Proportion: 3%
Pathology number			Tumor component	Tumor interstitial components
B20020553	Compose		0.4	0.6
	Inflammatory cell	Proportion	0.05	0.2
		CD3+	0.1	0.3
		CD8+	0.1	0.2
	CD31+	Count	23 cells
	PD-L1+	Tumour cell	<1%
		Lymphocyte	<1%
	IFN-γ+	Intensity	-
		Proportion	-
	TNF-α+		-
Pathology number			Tumor component	Tumor interstitial components
B19001661	Compose		0.9	0.1
	Inflammatory cell	Proportion	0.05	0.01
		CD3+	0.5	0.4
		CD8+	0.4	0.2
	CD31+	Count	38 cells
	PD-L1+	Tumour cell	<1%
		Lymphocyte	<1%
	IFN-γ+	Intensity	3+
		Proportion	0.6
	TNF-α+		-
Pathology number			Tumor component	Tumor interstitial components
B19003505	Compose		0.9	0.1
	Inflammatory cell	Proportion	0.1	-
		CD3+	0.5	-
		CD8+	0.3	-
	CD31+	Count	33 cells
	PD-L1+	Tumour cell	<1%
		Lymphocyte	0.05
	IFN-γ+	Intensity	2-3+
		Proportion	0.6
	TNF-α+		-
Pathology number			Tumor component	Tumor interstitial components
B19013687	Compose		0.7	0.3
	Inflammatory cell	Proportion	0.08	0.05
		CD3+	0.5	0.5
		CD8+	0.2	0.1
	CD31+	Count	28 cells
	PD-L1+	Tumour cell	-
		Lymphocyte	-
	IFN-γ+	Intensity	1+
		Proportion	0.3
	TNF-α+		-

## Sheet: IHC staining analysis
Patient	Pathology number	Status	Condition	TIC	CD3+ TIC	CD8+ TIC	SIC	CD3+ SIC	CD8+ SIC	PD-L1+ TC	PD-L1+ TC positive	PD-L1+ LC	PD-L1+ LC positive	IFN-γ intensity	IFN-γ area	CD31+	TNF-α	OS
Patient1	B20021519	0	SD	0.04	0.016	0.004	0.04	0.024	0.004	0.01	0	0.01	0	4	0.16	50	0.01	43.2563
Patient2	B20004305	0	SD	0.08	0.056	0.024	0.01	0.007	0.001	0.3	1	0.05	1	4	0.16	20	0.01	46.4333
Patient3	B19012864	0	SD	0.05	0.02	0.015	0.1	0.06	0.07	0	0	0.03	1	2	0.15	15	0	48.9667
Patient4	B19009341	0	SD	0.04	0	0.004	0.04	0	0.004	0.01	0	0.01	0	2	0.32	55	0	49.7333
Patient5	B20006605	0	SD	0.03	0.003	0.003	0.08	0.024	0.016	0.01	0	0.01	0	2	0.018	35	0	45.7667
Patient6	B20013635	0	SD	0.02	0.002	0.002	0.36	0.144	0.108	0.01	0	0	1	2	0.012	38	0	44.1667
Patient7	B20009868	0	SD	0.02	0.001	0.001	0.3	0.12	0.09	0.01	0	0	1	2	0.012	45	0	45.0333
Patient8	B20011229	0	SD	0.015	0.00015	0.00015	0.14	0.042	0.021	0.01	0	0.05	1	2	0.09	32	0	29.2
Patient9	B20021250	0	SD	0.015	0.00045	0.00045	0.21	0.084	0.063	0.01	0	0.1	1	1	0.009	66	0	42.5667
Patient10	B19013476	0	SD	0.03	0.0003	0.0003	0.08	0.016	0.012	0.01	0	0.01	0	1	0.018	18	0.03	41.2666
Patient11	B20020553	0	SD	0.02	0.002	0.002	0.12	0.036	0.024	0.01	0	0.01	0	0	0	23	0	42.8333
Patient12	B19004084	1	PD	0.14	0.028	0.014	0.03	0.003	0.0015	0.01	0	0.01	0	3	0.42	22	0.05	1.6
Patient13	B20003375	1	PD	0.03	0.0003	0.0003	0.06	0.006	0.00018	0.01	0	0.01	0	6	0.36	80	0	0.9
Patient14	B19013370	1	PD	0.16	0.0048	0.0016	0.12	0.012	0.012	0.01	0	0.03	1	1	0.4	28	0	48.8
Patient15	B19004972	0	PD	0.08	0.0024	0.0008	0.04	0.016	0.008	0.01	0	0.03	1	6	0.48	75	0	50.6667
Patient16	B19001661	1	PD	0.045	0.0225	0.018	0.001	0.0004	0.0002	0.01	0	0.01	0	9	0.54	38	0	6.83333
Patient17	B19003505	0	PD	0.09	0.045	0.027	0	0	0	0.01	0	0.05	1	9	0.54	33	0	36.5
Patient18	B19013687	1	PD	0.056	0.028	0.0112	0.015	0.0075	0.0015	0	0	0	0	2	0.21	28	0	0.533333

## Sheet: Patients undergoing immunohisto
Staging	Proportion	Number of patients
IA	0.744	14
IB	0.154	2
IIA	0.103	2
